# Supplementary material for: The WOMAN trial: clinical and contextual factors surrounding the deaths of 483 women following post-partum haemorrhage in developing countries
Source: BMC Pregnancy Childbirth. 2020 Jul 16;20:409. doi: 10.1186/s12884-020-03091-8 (PMC7364536; doi:10.1186/s12884-020-03091-8)
Supplement: Supplementary file 1 — Additional file 1: Table S1. Narratives dataset. Full set of narratives analysed in this study. [file 12884_2020_3091_MOESM1_ESM.xlsx]

## Sheet: Online supplem
Table S1. Full set of narratives of the events surrounding the death of the women who died in the WOMAN trial.
Quote no.	Narrative describing events leading to death	Response to specific queries raised by data management
1		We did not do any laboratory investigation in this patient to establish the cause of the bleeding. The diagnosis was clinical from the nature of the bleeding as the blood was seen to clot. Actually the patient died from bleeding and DIC was looked at as the possible cause of the bleeding although we did not assess the Fibrin Degradation Product (FDP).
2		She had bled massively, but did not continue to bleed till she died. She however didn't get adequate blood replacement and her tissue perfusion remained poor till death. Cause of death was cerebral hypoxia.
3		We did sent her coagulation and full blood profile on emergency basis which we received when pt was still alive they were indicative of DIC. We were managing her accordingly but still the pt could not be saved despite of our vigorous efforts.
4		This is just a case of bleeding. I am sure the term DIC is used to be compatible with a service protocol. We lack investigations (like [fibrin degradation products FDP], [international normalized ration] INR) and we lack fresh frozen plasma (FFP). So once a bleeding woman has non-coagulable blood bleeding from the vagina and any bleeding site (like the OP wound or any infusion site for example), …
5		About this case, this young lady developed bleeding after a normal vaginal birth. The team on call tried every measure to stop bleeding. Including hysterectomy, however intra-operative they noted that it was difficult to control bleeding. Our facility doesn't allow us to do some of the tests fast enough and during off-hours. DIC became the possible cause, and blood products are very scarce someti…
6	Half an hour after she received the trial medication there seemed to be no active bleeding, the BP was stable and she was started on blood transfusion. 1 hour after receiving the trial medication she was found in a cardiorespiratory arrest. CPR was started, at first with effect, but 75 minutes later she had an arrest again, where CPR was not successful. So cardiac failure & respiratory failure, m…	At the moment the patient was found in cardiorespiratory arrest it was unclear what the reason was, even a pulmonary embolism could be the cause. All hands were on CPR. The cardiorespiratoiry arrest came a bit as a surprise, because patient seemed stable (not bleeding anymore, adequate bloodpressure). But most likely she had already lost so much blood before coming in to hospital that she was alr…
7	Patient noticed to be bleeding after the first surgery. She was taken back to theatre again to control further hemorrhage. Few hours after the second surgery she developed cardio respiratory distress presumed to have resulted from massive bleeding. Post mortem had not been done.
8	This mother delivered at home and she came to hospital with PPH, she had retained products of conception and uterine evacuation was done, but the bleeding just increased. We gave uterotonics and the trial drug to relieve the situation but with little help. Then we took her to theatre to do exploratory laporatomy where an atonic uterus was found but she was going into hemodynamic instability as he…
9	She was an unbooked para 4 who delivered in a private health centre in the town. She was admitted 5 hours into the peurperium with history of PPH due to atony. This later led to shock and DIC. She died around the 6th hour of admission despite the resuscitative efforts.	Mrs [initials] was admitted about [time and date] as an unbooked patient who had delivered in a private facility 5 hours prior to presentation. She was a [age] para 4 with 3 alive. She was referred on account of massive primary post-partum haemorrhage due to atony. She was estimated to have lost about 1500ml. Assessment on arrival in our admission room showed that she was in hypovolemic shock wit…
10		The patient died of anaemic heart failure. She failed to receive the required amount of blood to replace the loss.
11		This pt had CS and had abnormally attached placenta which the surgeon couldn't remove while doing surgery. After 4 hours of surgery she was found to be bleeding and she was taken to theater for hysterectomy due to severe pph she finally had DIC immediately after hysterectomy she was found to be bleeding from all the surfaces. The bleeding slightly reduced but she had lost a large vol of blood and…
12	PG with 41 weeks 5 days POG presented with labour pains and placental abruption. She had raised BP for 1 day. She was augmented and delivered within 3 hours. She had outlet forceps delivery due to severe bradycardia. She had extensive vaginal tears which were stitched under anesthesia. Vaginal packing done because of generalized ooze and patient was shifted to labour room where she was monitored.…
13		Caesarean section was done at a peripheral hospital before referral. She was first reviewed in our hospital by 06:30. Taking to theatre at 11:00 to correct the initial complication. She was sent to the ward after many units of blood were transfused but vital signs were still unstable. Suddenly by 19:30 she was observed to be gasping for breath and noticed to have a distended abdomen.Further bleed…
14		Patient came with severe anemia, unbooked, delivered vaginally on [date] at 14:00. Delivery was uneventful. After delivery she had a blood transfusion reaction. After 2 hours of delivery she had PPH and was randomized at 16:15. Uterotonics given and balloon tamponade placed. Vaginal bleeding settled but after 6 hours she went on ventilator with suspicion of pulmonary embolism. Next day vaginal bl…
15		Mrs [initials and age] P 9+0 delivered at 22 Hr on [date] brought to [hospital] labour room after 2 hours with severe PPH. At that time she was drowsy pulse was 112/min BP 100 mm of Hg reason of PPH was cervical tear which was striched and uterine temponade created due to continous oozing of blood from the uterus (EUA at 1 Hour). First dose of trial treatment given at 00:30 hour and second dose r…
16		The patient was in severe shock and ended up with multisystemic organ failure. So the Postpartum hemorrhage could have resulted in reduced blood supply to the brain hence the hypoxic brain injury. She had an EBL of 600 cc after vaginal birth which classified her as having had PPH. While being attended to she developed an eclamptic fit and while the management of eclampsia was being undertaken, sh…
17	Mother had iufd at 34 weeks delivered well but by the time we intervened mother was in hypovalaemic shock.	Found to have bled and was still bleeding and a bit restless. Very pale. Blood was setup immediately but died when blood had moved about 100mls.
18		Patient presented to us with Eclampsia and multiple fits. She remained on ventilatory support during her stay in ICU and cause of death was multi organ failure secondary to Eclampsia / HELLP/ DIC.
19		The patient delivered at 00:15 then she developed PPH. We gave 1st dose after that we did hysterectomy to stop bleeding so bleeding stopped after some time. She sudden collapsed and died at 8:00.
20		Because of massive haemorrhage, the patient went into shock and cardiac arrest on operation table. CPR done. Later on, she again collapsed and could not be revived. Death declared at 21:00.
21		The bearer was rushed into the emergency room at about 2pm on [date]. She died at 5:50pm on the same day. The cause of death was severe postpartum hemorrhage from cervical lacerations which led to anaemic heart failure, then cardiopulmonary failure then death. She had 2 pints of blood with 2 hours of presentation but she came in too late.
22	This patient had hysterectomy round about 10 a.m. She had smooth recovery from GA and was alright hemodynamically till 16:00 hrs when she suddenly got cyanosed. Emergency resuscitation done but declared dead at 16:30 hrs.
23		She had home delivery developed PPH at home and bled a lot. Massive obstetric haemorrhage. Brought to hospital with 90/50 blood pressure. She was bleeding heavily. All medical treatment was given to her and at the same time she was randomized for trial, but she had continuous bleeding, so she shifted to OT where she collapsed and resuscitated. She was opened up (had laparotomy) ut was relaxed, at…
24		The patient was labouring well. When she was fully dilated the midwife was making her comfortable to start bearing down then she suddenly lost consciousness. We resuscitated her and she managed to push the baby. However she continued bleeding. She was taken to theatre for hysterectomy but couldn't stop bleeding. She went into shock and resuscitation wasn't successful, was intubated to no avail. T…
25		Mrs [initials] had primary PPH complicated by DIC. She eventually developed acute renal failure necessitating 2 sessions of dialysis. She subsequently died at 10.50pm of [date] after 6days in ICU.
26	This patient was randomised late after the tamponade she had retained placenta it was removed manually and she had lost a lot of blood, she finally had DIC and she was then randomised after we application of ballon tamponade. The bleeding subsided after administration of the drug however she had cardiac arrest and died in ICU.
27	This patient was referred from a secondary health care facility on account of eclampsia with DIC and pcv of 17% she had SVD within 1m hour of admission and sustained cervical laceration. While the laceration was repaired she was also administered tranexamic acid bleeding subsided after repair however she suffered from acute kidney injury and was not able to make urine. Sustained cardiac arrest OF…
28	This patient delivered in a maternity centre where she developed postpartum haemorrhage. She was transferred at 15:55 hrs when the health centre failed to control the bleeding. She arrived in [hospital] with an un-recordable blood pressure. She was resuscitated and also given trial drugs, iv fluids abd blood. She died of hypovolaemic shock following postpartum haemorrhage. The time of death was 2…
29		Mrs. [name] delivered an alive baby in this hospital at 21hrs on [date]. After delivery of placenta & memb. Massive haemorrhage was started, we gave all the uterotonics & women trial 2doses but inspite of giving all these bleeding continued. Then intrauterine ballon temponade was introduced. Though bleeding didn't stop & pt condition detoriated and went to state of shock, we have decided to go fo…
30		On per- operative findings there was covulaire uterus and generalised bleeding from all the peritoneal surface. It appeared that patient had developed DIC. There was gradual increase of blood in abdominal drain kept inside the peritoneal cavity during surgery and patient became hemodynamically unstable. She remained in ICU on oxygen and inotropic support after hysterectomy. Fresh whole blood and …
31		Patient had placental abruption taken to theatre at 14:07hrs baby delivered at 14:12hrs c/section took 25minutes. Patient randomized after realizing lowering of BPs later. 2 doses given with oxytocic drugs. At about 15:30hrs, BPs dropped further and decision to reopen made, found hemoperitoneum about 1800ml of blood with bleeding from numerous sites, sub total hysterectomy done. cervical stamp wa…
32		She was diagnosed to have severe preeclampsia , management started with magnesium sulphate, delivered through SVD on [date] and developed PPH for which she was given pitocin , misoprostol and trial drug despite which bleeding has not stopped and found to be pale and laparaatomy was done to control bleeding with surgical means ending with hysterectomy at 20:00 on [date]. She was found to have abdo…
33		The patient presented at our OPD with the diagnosis of Antepartum hemorrhage secondary to placental abruption leading to intrauterine fetal death at 20:45 on [date] and delivered at 23:35 on [date]. After delivery the bleeding could not be controlled despite administration of oxytocin, ergometrin and misoprostol. She was randomized after hysterectomy when the bleeding has continued instead of adm…
34	She had placenta previa and received with pv bleeding and abdominal pain underwent c/hysterectomy and bladder repair with DJ stenting due to percreta and bladder damage. She was put on ventilator and inotropic support started as pt was not mainitaining BP, on [date] at 11am during passage of CVP line. Patient's Bp and pulse went down, her legs elevated, was given inj adrenaline but then became pu…
35		pt develop bleeding at 20:40 uterotonic drugs given and first dose at 21:30 balloon catheter introduced 2nd dose at 22:30 hysterectomy at 23:20 pt taken to ICU at 00 :00 at 00:30 pt deteriorated, shocked and then arrested CPR done pt respond and 2nd arrest at 01:00 resuscitation for more than one hour but pt not respond.
36		This patient had history of cardiac problem and ICU admission in last pregnancy. She had spontaneous labour in this pregnancy and ventouse delivery was performed to avoid maternal exhaustion. Baby was delivered at 12:15pm on [date]. After delivery she had excessive bleeding per vaginum, although vitals were stable. Immediate management for PPH including uterotonics, uterine massage and IV crystal…
37	Patient bleeding persisted despite all consevative measures and genital tract laceration was suspected as well but not confirmed. Patient died on the theatre table before the onset of surgery. Baby admitted at neonatal unit for neonatal jaundice.
38		Patient arrived to Labour Ward at 04:20 pm with the diagnosis of latent first stage of lobour at term and previous C/S scar. While she has being evaluated she developed sudden cardiac arrest. CPR was started with Bag and Mask and chest compression. Intracardiac adrenalin given. Patient transferred to the OR table and endotracheal tube was inserted. CPR was continued with respiratory support via e…
39		She had emergency cs (1300 hrs) due to loss of fetal movements at 35 weeks, breech presentation, 2 previous cs scar, and bad obstetric history (G5 with 1 living child). Was diabetic on insulin. She got SBF, had PPH which was controlled in theater. Sent to the ward at 1650 hrs. Developed suddenly difficulty in breathing at 2130 hrs, and death was certified at 2330 hrs [date].
40	G3para 2+0 admitted in labour, had precipitate labour and delivered vaginally. Later developed PPH and irreversible haemorrhagic shock. Died within one hour of delivery. Had disseminated intravascular coagulopathy.
41	G8Para7+0 admitted with per vaginal bleeding with big breech. Had assisted breech delivery and got primary PPH was controlled but there was no blood group O in the hospital. Patient died before blood could be mobilized from nearby referral hospital.
42		Patient was admitted to hospital on [date] at 20:45hrs in latent phase of preterm labour at 29 weeks gestation age. She delivered a male fresh still birth about 4 hours later (00:55hrs). She later developed postpartum haemorrhage with suspected DIC secondary to thrombocytopaenia (PLT = 64 x 109/L) and vaginal lacerations. The bleeding was controlled by suturing of lacerations and use of balloon t…
43		Patient presented as a case of IUD and ruptured uterus in unconscious state. Laparotomy was done and a dead macerated baby was removed from peritoneal cavity along with the products of conception and meconium. Uterus was repaired and peritoneal lavage done. Patient was shifted to ICU as she was critical. Physician as consulted and based on patient's clinical picture and investigations she was dia…
44	HIV positive on HAART. Referred with diagnosis of ruptured uterus. Admitted at 1440 hrs. Had laparotomy and hysterectomy which started at 16:20 hrs. Died in intensive care unit on [date] at 22:20 hrs. Cause of death was hypovolaemic shock following haemorrhage. Unrecordable blood pressure, badly damaged uterus. Hysterectomy done to remove a badly damaged uterus. Received blood.
45		On diagnosis of PPH , cause was established as cervical tear. Patient was taken to theatre but by that time had lost quite alto and given her haemoglobin levels were at 6.9 g/dl her haemodynamic status was compromised. Blood was not available. Hysterectomy was done since she continued to bleed intra-op. She lost more 1500 mls of blood while in theatre. There was poor reversal and was transferred …
46	Pt presented as previous 3 scars and placenta previa with twin gestation. Her C/section planned. During C/section she was found to have triplet gestation and placenta percreta. Placenta was adherent to urinary bladder too. Utorotonics were given. Patient was bleeding heavily so cesarean hysterectomy was decided. Patient was critical so shifted to ICU. She remained in ICU as diagnoses of pulmonary…
47		The patient delivered vaginally and went into PPH. Laparotomy was done due to suspicion of adherent placenta. Per-operatively, placenta percreta was found i.e. invading the urinary bladder. It was removed as much as possible but could not be removed completely. With the help of surgical team, internal iliac artery ligation, intrauterine tamponade and abdominal packing were done and abdomen was cl…
48		The patient had H/O fever, jaundice and generalized itching for last 10 days. Baby was dead in utero. She was diagnosed to have Hepatitis E complicated by coagulopathy as well as hepatic encephalopathy. After delivery, she had severe PPH for which her intrauterine tamponade was done along with the transfusion of blood products and randomization. Bleeding settled. Later on, she developed multi-org…
49		The patient was admitted to hospital with postpartum hemorrhage on [date] at 10:00 pm. Patient had clinical signs of haemodynamic instability. On examination, uterine atony was found to be responsible for bleeding. She was administered uterotonics but bleeding persisted. So artery ligation was done. But bleeding continued, so hysterectomy was done and patient was shifted to intensive care unit. T…
50	Mrs [initials] was an unbooked 23 years old primipara with baby alive who had SVD of a set of twins in a mission home 10 hours prior to admission in our centre. She presented in hypovolemic shock from primary PPH secondary to genital tract lacerations. She had genital tract exploration which revealed cervical laceration at 9 o’clock and multiple posterior vaginal lacerations. The lacerations were…
51	She developed PPH due to atony and multiple genital laceration after the delivery. This haemorrhage was poorly controlled despite suturing of the laceration and administration of oxytocic agents and so she was referred to [hospital name] located in the town ([town name]). At the Specialist hospital she had total abdominal hysterectomy (TAH) with the intention of controlling the intractable haemor…
52		As can be made out of the outcome form the woman died from bleeding and other complications - renal failure, sepsis and respiratory failure. Removal of incompletely extracted placenta was done first. As bleeding, though not profuse,continued intrauterine tamponade was done. When this failed, hysterectomy followed. And then the complications as listed above till her death.
53	Ongoing PPH, developed DIC, booked for hysterectomy, arrested in transit to OT, did not respond to resuscitation at this point.
54		Sequence of events. [age]. G7P5. Admission in Active Phase of labor [date]5 at 06:00 PM. BP = 121/73mmhg. Mild Palor. Normal vaginal delivery on [date] at 02:35 AM. Perineal tear repaired. Baby = 3.5Kg, Apgar = 9 and 10/10. 04:00 AM - Signs of Shock at with BP = 71/53 mmHg. Pulse = 116 bpm. Total Pervaginal bleeding = 600 ml. HB level = 5.0 g/dl. Contracted uterus, no retained product, no bleedin…
55		Patient was 38 weeks pregnant and she presented with placental abruption and intrauterine dead baby. She had a very poor bishop so emergency C/sec was decided and done. She had primary post-partum hemorrhage due to uterine atony secondary to couvalier uterus. Subtotal hysterectomy was done and patient was shifted to ICU. Patient was severely anemic. Hb was 2.6 g/dl. There was continuous ooze from…
56		That patient already presented in hypovolemic shock. We tried our best to recover her from shock, but I think it was the damag caused by shock that result in her death.
57		On presentation patient was jaundiced with sepsis and intrauterine death. Actually she was Hepatitis E positive. She bled heavily after delivery and had randomization followed by internal iliac artery ligation and hysterectomy. She was shifted to Surgical ICU and remained on ventilatory support throughout her stay in hospital and died of sudden cardiopulmonary arrest so the primary cause of death…
58		Patient received in emergency with primary PPH in state of shock 3 hours after vaginal delivery at home. Patient randomized in emergency but bleeding did not settle. Patient shifted to OT where she explored vaginally but there were no vaginal and cervical tears. Then laparotomy proceeded and hysterectomy done. Patient was in DIC. She remained critical and expired.
59		This lady had bleeding after that initial measure was done. The cause was vaginal and cervical tear which was repaired but there was no response to that there was still bleeding. She was brought to theatre and after that she compensated but she developed DIC. We tried the ballooning of the uterus and vagina, but with no success.
60		This patient presented in emergency with primary PPH in state of shock after 7 hours of vaginal delivery at home. Patient randomized in emergency but bleeding did not settle and patient shifted to OT and explored vaginally. There were no vaginal and cervical tears so laparotomy proceeded and brace suture applied. Bilateral uterine arteries ligated but bleeding did not settle and hysterectomy done…
61		This patient was comatose after surgery, responding only to painful stimulus. She was clinically & biochemically jaundiced, was referred to DHQ hospital to medical unit, where she expired.
62		After the diagnosis of PPH, uterotonics (oxytocin and misoprostol) were given to stop bleeding. But the patient was still bleeding, so hysterectomy was done. The patient had lost more than 3000 ml of blood and the clinical signs of haemodynamic instability were present. She was transfused 4 units of whole blood. The patient was shifted to ICU where she died next day.
63		Cause of death: patient went into DIC and had a cardiac arrest, towards the end of operation. I must say she was in a very very critical condition at the start of surgery and was being resuscitated through out.
64		Cause of death: Pulmonary embolism. Narrative Mrs [initials] until she died was a booked [age] multipara who had EMCS at about 9.10am on [date] on account of abruptio placentae with fetal distress. She was delivered of a severely asphyxiated baby that suffered early neonatal death. She had exploratory laparotomy on account of hypovolaemic shock due to broad ligament haematoma, she had bilateral u…
65	Pt was refered frrom periphery where she delivered in a private clinic a dead baby and went into pph. On arrival at hospital pt was very pale and tachycardic along with atonic uterus. She was immediately shifted to delivery room uterotonics given along with genital tract exploration and blood was transfused but within an hour pt condition started detoriating and became bp less and pulse less, she…
66	Pt was refered from periphery with severe anemia and thrombocytopenia, platelets 13000. Pt transfused 4 pints of platelets along with 1 pint of blood and further were being arranged pt went in labour and delivered a dead baby and started bleeding profusely. Uterotonics along with uterine massage done but pt did not respond to any treatment and suddenly became bp less and pilse less. CPR done and …
67		After the initial management of primary postpartum hemorrhage, the patient developed breathlessness and tachycardia. Clinical Findings and investigations were consistent with pulmonary embolism. Treatment was immediately commenced but her condition continued to deteriorate and she could not survive.
68	She had emergency c-section for poor progress of labour following intrapartum eclampsia. Abroptio placenta and uterine atony caused PPH. Intrauterine tamponade and brace suture and multiple blood transfusion were not effective and she died on the operating table while hysterectomy was being contemplated.
69	Uterine atony caused retained placenta and PPH. Her management was complicated by pulmonary oedema that caused respiratory failure from which she could not be revived.	The primary cause of death was Respiratory Failure as SpO2 continued to drop on the monitor despite the administration of 100% oxygen via face mask following extubation following intense struggling by the patient.
70		The primary cause of death was thought to be due to Cardiovascular collapse secondary to massive vaginal bleeding because following vaginal delivery, she had significant P.V bleeding which led to her been randomised. During the process of resuscitation which lasted over 2 hours, she had uterotonics, IVFs, and blood transfusions
71		First seen in ER at 03:20, having had emergency C/S and repair of uterine rupture in a private facility where she developed PPH. Admitted in haemorrhagic shock from uterine atony, unconscious (GCS 7/15). Had a first cardiac arrest about '30 minutes into admission', was successfully resuscitated. Suffered a second arrest during surgery, from which she could not be resuscitated. (Initial GCS 3/15. …
72	Patient had caearean due to placenta previa. Started bleeding non clotting blood 1 hour after caesarean sectio, had DIC but there was no fresh frozen plasma or whole blood in hospital. Managed with oxytocics, Iv fluids and intrauterine tamponade. Patient died after the different maneovours were being done before laparotomy can be done.
73		Cause of death was internal bleeding during operation. She was hypotensive, and arrested twice, post operative. She was comatose and oxygen dependent. She developed cardiac arrest and died. Discovered by u/s before her death she had internal hemorrhage (minimal) although the drain was empty .
74		Patient was G7P5 at 34 weeks. She had previous one Cesarean section. She presented with APH due to type 4 placenta previa. As she was bleeding her emergency caesarean section was decided. On opening the abdomen it was found out that placenta was invading the bladder and serosa. Thus after delivery immediately caesarean hysterectomy decided. Bladder got injured during the process. Haemostasis secu…
75		The sequence of events was as follows: This patient was admitted for induction of labour because of Postdate Pregnancy. The labour did not progress well and the decision to deliver the patient by caesarean section was taken. At caesarean section the surgeon had difficulty delivering the baby and had an extension of the incision which affected the uterine arteries. The patient bled profusely. A su…
76		Patient already presented in hypovolemic shock. We tried our best to recover her from shock, but I think it was the damage caused by shock that resulted in her death.
77	Patient had intractable pph post placental abruptio and severe pe with hellp syndrome. She also had a cervical tear. Doses given at 18:30 and 19:00 hrs on [date]. Subtotal hysterectomy started at 19:05. Relaparotomy done at 01:50 due to intractable bleeding. Baby iufd. Patient started bleeding on day of admission around 10:00hrs at home, arrived at institution at 10:45 delivered around 17:00 hrs.…	Patient arrives [hospital] 10:30HRS with diagnosis of placenta abruption and delivers vaginally at 17.00 hrs a dead baby. She goes into intractable PPH. Noted to have cervical tear, she is taken to operating theatre for examination under anaesthesia. The apex of the tear could not be seen vaginally so the team proceeds to do a laparotomy, and ultimately did subtotal hysterectomy. Patient was not …
78		Email received [date]: Mrs [initials] presented at 1035am on the [date] with a diagnosis of haemorrhagic shock secondary to massive postpartum haemorrhage. She was unconscious, gasping and markedly pale. No appreciable vital signs.
79		The other patient died at 4:10pm. She came as a referral from the clinic with a 2nd twin about 6hrs after delivery of the first twin (alive). Did internal pond Alice version and delivered the baby (still birth). Afterwards the patient started pouring. Oxytocin 40mg, gave misoprostal also 800mcg per rectal. Uterus massage, inspected the cervix there were minor lacerations which we sutured. Bleedin…
80	Haemostasis could not be secured at surgery, she developed DIC (clotting time >10mins). Transferred to ICU (was there for 4 hours till death), had 3 cardiac arrests, had non-clotting haemoperitoneum. Resuscitative efforts for third arrest were abortive. Certified dead at 18:15.
81		She had lost up to 5.9 litres during the emergency Caesarean section and subtotal hysterectomy. She had received 7 units of blood, 3.5 litres of colloid and and 2.5 litres of normal saline intraoperatively. During the surgery, she sufferred cardiac arrest necessitating cardiac massage. She also required intermittent boluses of adrenaline to support cardiovascular function. Immediate post operativ…
82		Patient delivered at home at 06:00hours and suffered a hemorrhage. Can not estimate exact blood loss. At about 6hours later, she was at the local Health Post with a blood pressure of 77/58mmHg and blood loss there said to have been 800mls. Treatment for uterine atony was started with oxytocin and IVFs for the shock. she was immediately referred to hospital. She arrived at the hospital at 13 :50ho…
83	The patient had intra uterine foetal death. She was hyperglycaemic and presented with ante partum haemorrhage. Had an emergency caesarian section. First dose of trial drug was given on [date] at 1340hr. She died on [date] at 0550 hrs. Cause of death was diabetic ketoacidosis.
84	Cervical laceration was found and repaired but vaginal bleeeding persisted. Patient was bleeding dark blood that was not clotting and was DIC was entertained. Preparation was made for emergency laparotomy but patient died before that could be done.
85		Patient presented with drainage of liquor of 24hrs, labour pain of 8hrs on [date] at 16:00hrs. Was noticed to be febrile with temp of 38.4°C for which she had iv ceftriaxone and metronidazole. Delivered a live male neonate at 10:05hrs on [date]. Had retained placenta and accompanying PPH, and went into shock within 15 minutes after delivery despite all clinical efforts at combating the PPH and si…
86		Patient was in extreme state when brought to our emergency room. Blood specimens were taken and drips started. While being transfused with blood, cervical tears repaired and uterine tamponade done she arrested and subsequently died.
87		She had elective CS at another centre for placenta praevia. She also had subtotal hysterectomy on account of primary postpartum haemorrhage at the same centre. But, she continued to have intraperitoneal bleeding. She was then referred to us. At our centre, she had exploratory laparotomy but the intraperitoneal bleeding persisted thereafter. She was randomised after hysterectomy but before explora…
88		The patient was anaesthetized with GA. It was a difficult intubation due to laryngeal edema. Initially it was fine but afterwards ETT was found misplaced and patient went into cardiac arrest while hysterectomy was in process. She was resuscitated and first revived in the first instance but again she went into cardiac arrest and could not revive in spite of resuscitation
89		The patient died most likely from pontine hemorrhage, though post mortem autopsy was declined by relatives for cultural/religious reasons. She was randomised at 21:30 (about 9hrs 30mins post CS) thereafter monitored but the hemodynamic parameters worsened & hysterectomy was done around 23:40. She had severe preclampsia also & the blood pressure was not controlled with various parental antihyperte…
90		Patient died at 02:45 on [date]. Patient was not noticed to be bleeding after the initial resuscitation at the time of randomization. She was suddenly noticed to be restless and very pale. Bleeding could have been into the peritoneal cavity.
91	She was referred on account of footling breech of a macerated baby in labour. She had an emergency Caesarean operation. Immediate post operative, she did not produce adequate urine. Few hours later, she was observed to be restless and very pale. A laparotomy was done, evidence of fresh bleeding into peritoneal cavity was noticed. She had Hysterectomy done. She had cardiac arrest on the operating …
92		She died on [date] due to intermittent bleeding, she had a cardiac arrest on theatre table before surgery could be performed.
93	Patient admitted with retained placenta and haemorrhagic shock. Patient resuscitated and manual removal of placenta done. There was no blood in the hospital and patient deteriorated and died at 10:30hrs on [date] three and half hours after admission.
94		Initially patient went to massive PPH went to shock then her bleeding was uncontrolled hysterectomy and bilateral internal illiac ligation was done, postop pt was critical on ventilator support developd oligouria, septisemia ,DIC then pt was died due to multiorgan failure.
95		The patient had a delivery of a dead baby and she subsequently had primary post part haemorrhage, she had blood transfusion together with the conventional management of PPH, but all to no avail, she finally died. As a result consent was not taken from her neither was it taken from the relatives.
96	Referral at 34 weeks of pregnancy. Current pregnancy followed ovulation induction. Admitted with severe PET and respiratory distress. Admitted [date]. c-secion done on [date]. c-section started at 1645 and ended at 1730hrs. Hb at time of admission was 14g/dl, platelets 225, potassium 5.74mmol/l, elevated liver enzymes. Suspected bilateral pleural effusion. On [date] at 2100hr had bled massively. …
97		Cause od death is dic with mof (acute fulminant hepatic failure with sepsis) pt developed sever pph her hysterectomy done b/l internal illiac ligation was done multiple tx was done. Pt remained critical her fluid /electrolyte management done in icu she had obviosly given good a/b cove inspite of that pt remained critical worsening sepsis and dic and ards. Pt also managed critical and icu care was…
98	She was a case of IUD with ruptured membranes. She presented to us in labor. During 2nd stage of labor she suddenly collapsed her CPR was done on delivery table she revived and delivered after few minutes followed by PPH. for which she was transferred to OT on Ambu bagging. Conservative measurers of PPH failed and hysterectomy with internal iliac artery ligation was done, abdominal packs were als…
99		Patient had Caesarean section on [date]. The babies were delivered at 15:45hrs the indication was: severe pre-eclampsia with twin gestation. In the ward, post operation, patient was discovered bleeding profusely and even went into shock. Some units of blood were cross-matched and blood transfusion commenced, oxytocics were administered and patient was randomized at 07:08Hrs of [date]. However, pa…
100		She had coagulopathy and was Rhesus Negative. There was not enough blood nor platelet concentrate to manage the situation. She died of massive haemorhage/ comsumptive coagulopathy
101	Referral from a maternity center after delivering a live baby, reason for referral: Continuing to bleed. -Referred on [date], mother had delivered at 03:30hrs. -Arrived in [hospital] [date] at 05:30hrs, received fluid and Oxygen. -Got a cardiac arrest twice and died at 06:15
102		The primary cause of death was the renal failure. She was admitted with intrapartum eclampsia. She had severe primary postpartum haemorrhage and was randomised into the trial. At the same time she was placed on magnesium sulphate. She was noted to be oliguric within 2 days of delivery. She subsequently lost consciousness. Attempts at dialysis proved abortive. She was on mechanical ventilation and…
103		This patient presented to us in shock d/t massive pri PPH. Besides she was having deranged liver function test and her PT/APTT was also deranged. Then she developed DIC and multiorgan failure.
104		Patient received in Emergency at 4:45pm in shock d/t PPH, we resusciated her and cross match sent. Randomized her at 5pm and shifted immedaiately to ICU, anaesthetist informed about patient and put her on ventilatory support. Again she collapsed at 6pm and CPR done but patient didn't recover and death declared at 6:30 pm
105		She presented in Gyne ER with Haemoglobin of 5.0 gm/dl with massive placental abruption and delivered a dead baby. She had no PPH at time of delivery latter at 6:10pm she had PPH for which she was medically managed and randomized. But she did not respond and her hysterectomy with bilateral interligation was done at 12:15 am. Patient remained ventilatory support for about nine days and died on [da…
106		The patient delivered in the house and presented after 1 hour 30 minutes to our facility due to persistent vaginal bleeding. At presentation, pulse was thready, restless with hypotension for which ivf normal saline was set up through double wide bore cannulae and oxygen commenced. Samples sent for grouping and was transfused with 1 pint within about 40 min of presentation. Oxytocin was added to t…
107		Woman had a complication of Disseminated Intravascular Coagulation. 2 doses of Tranexamic acid was given, 2 units of whole blood was given with no effect. Woman was discharged as a referal to [hospital]. At that point I completed the outcome and escorted the patient who died on the way before reaching [hospital]. Patient died on transit and brought back within 20minutes after transfer.
108		[Initials] 20 year, arrived to hospital on [date] complaining of vaginal bleeding diagnosed as a case of abruption placenta. Delivered vaginally and developed massive PPH became anuric admitted to ICU received antibiotics. On the 5th day she developed high grade fever and tachycardia, vaginal swab for culture was taken then shifted to the antibiotic accordingly, yet not improved. She became confu…
109		Patient was referred with retained placenta in haemorrhagic shock. She was resuscitated with lv fluids as blood was being moblized. Died within 1hr 30mins of admission before she could receive blood transfusion.
110		Patient had 2 previous ceasers with severe pre eclampsia. she delivered by c/s. 4 hours later noted to be bleeding with falling BP. Clots were evacuated from vagina and uterus felt a tonic. She was taken back to theatre was opened up but then the uterus was contracted so abdomen closed. 6 hours later patient had falling Bp, had a cardiac arrest and resuscitated, patient was in shock and very pale…
111		She had severe hypertension superimposed with pre-eclampsia, complicated by renal failure and cortical blindness. She had the 1st dose administered on [date], during/just after a CS. Bleeding stopped promptly, she did not need a second dose. When she became poorly, the last assessment that was made before she died was of a blood transfusion reaction (from a transfusion which was discontinued, the…
112		Time of death 15:02 The baby died 4 days after birth form complications of birth asphyxia. Poverty and poor education and poor funding of Health conspired to kill this woman after 18 days of protacted battle with sepsis. She and the family could not afford to purchase drugs or do investigations she needed. Unfortunately the government is not filling the vacuum.
113	She had a macerated stillbirth. It is unfortunate that this teenager with severe anaemia should be the one to loose 2500ml of blood in a setup where trasfusion is a big logistic. However, her condition ( imminent eclampsia) is usually associated with some degree of coagulopathy. She died despite vigorous resuscitative efforts within the limits of available resources.
114		The main cause of death was the anaemia which became complicated by heart failure that she never recovered from. If we had been able to rescue her from the failure, we would have had enough time to treat the pneumonia.
115	She was admitted as a referral with severe anaemia Hb level 2.5g/dl, pre eclampsia. Had a vaginal delivery to a severely asphyxiated baby who was admitted to [hospital]. Had PPH due to retained lobe of placenta and vaginal laceration. Had manual removal of the lobe and repair of the laceration. The PPH was controlled. She received 2 units of blood but reacted to the 3rd unit. Today morning went i…	[Pack number] died while awaiting 4th unit of blood transfusion after having reacted to the 3rd unit of blood. She came with very low haemoglobin level and in congestive cardiac feilure then had PPH after delivery which was controlled. During the process of treatment and blood transfusion is when she had a blood transfusion reaction to the 3rd unit of which she was managed for the reaction. Unfor…
116		"Reading through the evidence, I would say cause of death is overwhelming sepsis, not pulmonary embolism. So please change the cause of death to 'Others'." "Yes, sepsis definitely occurred. She had high-grade fever, tenderness over the uterus and antibiotics were procured irregularly (remember, it is pay-as-you-go around here). "
117	The patient was received in critical state. She was bleeding due to RPOCs [Retained Products of Conception]. Her ERPC [Evacuation of Retained Products of Conception] was done immediately and transferred to Medical unit due to non-availability of bed in ICU. She expired at 08:00.
118	Patient went into acute renal failure followed by metabolic and renal failure leading to respiratory failure and eventually death secondary to 100 percent placental abruption leading to intrauterine death.
119	Came in our unit as refferal from a district hospital with diagnosis of severe pre eclampsia and PPH. Had delivered in the same unit to twins. While in our unit we randomised with two doses, manually removed the retained placenta tissues, transfused 5 units of blood. She had persistent seizures despite treatment, developed respiratory feilure, intubated and put on mechanical ventilation in ICU. A…
120	The patient was referred with PPH. Severe preeclampsia diagnosed in our hospital. Liver and kidney functions deranged severely. HELLP sydrome diagnosed. There was sign of stroke. Laparatomy done due to an impression of hematoma collection in the retroperitoneal space.
121		Patient stopped bleeding after the first dose of the TXA was given but died suddenly due to unexplained cause. She did not die of bleeding. She was admitted after an ecclamptic fit and did not regain full consciousness.
122	The patient is known case of hepatitis B. She was admitted in eclampsia, developed intraoperative bleeding. Postoperatively she developed hepatic coma and died while in coma.
123	This lady had a turbulent period. She was operated twice within 2 days of admission on account of persistent bleeding. She died of sepsis.	The decision to do hysterectomy on this woman was made after the delivery of her baby when she developed unrelenting PPH. Surgical intervention was later considered when there was no satisfactory improvement with conservative measures. The sub-total hysterectomy must have been done between 01:00a.m. to 01:30.a.m. of [date] because the surgery ended by 02:a.m. of that day. The hysterectomy was don…
124	The patient who was a G8P6+1 was referred to [name] Hospital on [date] at 0304 hours and was having APH. She was diagnosed with uterine rupture and laparatomy was done and FSB delivered at 04:20 hours. Due to failure to repare the uterus, hysterectomy was done. Study drug was given during the hysterectomy. Postopreatively this critically ill patient got abdominal distension and was deteriorating …
125	The had 03 previous C/S with placenta previa and accreta, hysterectomy was performed to stop bleeding and the patient was randomized before the hysterectomy. The time of death 17:00a on [date] because of renal failture
126	Had IOL on account of IUFD but suffered from PPH with severe anaemia. She had a dose of the trial drug with no further bleedings. She could only get a pint of blood and efforts to get more blood for further transfusion was on-going when she died.
127	Uterotonics given and type oxytocin and ergometrine not verifiable. Time of death 14:40 (same day). Patient relatives incapacitated financially to provide blood or blood product for transfusion.patient died of suspected DIC.	Sequence of events where rather fast, dramatic and tense with the doctor randomising overwhelmed with challenges during patient management.
128	Patient died of irreversible shock at 1430. Patient delivered outside the hospital and had bled in excess of 2000mls, could not afford more than 2 pints of bood Sorry patient age is 26years error from entering of data.
129	Patient had irreversible shock and could not procure blood for transfusion blood and its products are not free. Died at 2357. She was a booked patient with prolonged pregnancy. She had induction of labour done and was noticed to be bleeding per vaginam at 9cm dilatation. The diagnosis was that of intrapartum haemorrhage to rule out uterine rupture not antepartum haemorrhage. She had caesarean sec…
130	She delivered outside our hospital and was admitted in our facility haemorrhaging. She stopped bleeding after she was resuscitated (including getting the 1st does of trial treatment), but unfortunately, was not able to get blood transfused. For clarity our hospital hardly gets voluntary blood donors. We get blood mainly from 'coerced' donors, i.e. relatives and caregivers of patients that require…	About [pack number], she was delivered outside our hospital, and was admitted in our facility haemorrhaging. She stopped bleeding after she was resuscitated (including getting the 1st dose of the trial treatment), but unfortunately, was not able to get blood transfused.
131	Transfusion was available but woman died before it commenced
132	She, unfortunately, was discovered to have Rhesus negative blood group. She came in shock; BP- 80/?, i.e, the diastolic blood pressure was not recordable. She was transfused with the only unit of Rhesus negative blood available in our blood bank, but another could not be gotten until her death. She also had her intravascular volume increased with 3000ml of Saline to correct the shock, hence the i…
133	Time of death 15:05. Woman had CS on account of severe pre-eclampsia and developed PPH from uterine atony. Had uterotonics and 2 units of blood and active bleeding subsided so no second dose. Developed pulmonary edema and died of resporatory failure as a complication of the severe pre-eclampsia.
134	Blood was not available for transfusion at the appropriate time; the damage had already been done before she was transfused.	Patient had stopped bleeding long before she died at 04:25 on [date]. Post-mortem was not done, but she probably suffered respiratory distress and ischaemic damage to vital organs following blood loss. She was not bleeding anymore, however, was in shock and deteriorating steadily while well-documented efforts were made to replace the blood loss (there was no type-specific blood available in the h…
135	This patient had a huge uterine fibroid, developed Disseminated Intravascular Coagulopathy (DIC) inspite of transfusion of freshly donated units of whole blood.
136		The woman ([pack number]) was received in emergency. Her blood pressure and pulse was not recordable at the time of admission. We estimated her blood loss to be around 4000 ml.
137		She did not bleed anymore after initial resuscitation and management. However, she was admitted to our facility in hypovolemic shock and did not have enough replacement. She remained anuric, despite kidney challenge till she died
138	Patient died within 15 minutes of admission into the hospital. The baby though said to be alive was not brought to the hospital so the clinical condition of the child could not be ascertained.
139	A caesarean section indicated by a colleague was done on a referral case from a peripherral health centre from 12:30 to 2pm. Unfortunatly the edges of hysterotomy was extended to uterine pediculae and mostly the right one. This lead to the ligation of uterine right artery. At 4pm while in the post operation observation, she was randomised because the vagina bleedind restarted. Up to 6pm signs and…
140	This was an unbooked patient with Abruptio placenta with severe Postpartum haemorrhage from uterine atony unresponsive to oxytocics ( Couvelaire uterus). She died on [date] at 21:35 hours of Anaemic heart failure
141	She had hysterectomy due to intractable PPH secondary to precipitate labour, borderline fetal macrosomia, and consequent uterine atony. All conservative and pharmacological avenues were attempted, and unsuccessful, resulting in the decision for surgical management. Died 14:20
142		The patient, Mrs [initials] had primary postpartum haemmorrhage and lost about 3.5L of blood. Despite the use of all uterotonic agents and blood transfusion with 6units and management in Intensive Care Unit for 3days finally died of likely "Multiple organ failure" secondary to the hemorrhage. Though autopsy was not done for sociocultural & religious reasons in this part of the world, probable cau…
143		Attention was taken up by attemps to mobilise fresh blood while the patient was in ICU.
144		The patient was very critical from the hospital admission (she was admitted in cardiac arrest), but clinically stable for 2 hours after the 1st dose administration, she then restarted with massive bleeding so 4gr of tranexamic acid were administered by the anesthesiologist. During this period the patient presented a second cardiac arrest.
145	Patient died of cardiopulmonary failure within 3hours. After the first dose there was no active bleeding but other resuscitative measures failed.
146		Bleeding stopped after 30 minutes so continued with other resuscitation measures but woman had already lost 4000mL
147		The process in this patient started with bleeding. She lost about 2600ml. She started bleeding again after 7days. Hysterectomy was done but she eventually died. One would want to believe that the primary cause of death in her was the bleeding. However, there could have been other contributory factors.
148		Patient was brought to our hospital after delivery somewhere else. She was unconscious at the time of admission, had first dose of the trial drug, died before the second could be given i.e after 30 minutes.
149		The patient died at 01 :15 of [date] having spent 2 days in ICU following difficulties that arose from MASSIVE PRIMARY PPH.
150	Her blood group was not available in the blood bank, so was unable to get more blood, or any plasma until demise. Continued to bleed; eventually lost 4000ml. Certified dead at 08:05.
151	The patient had an emergency hysterectomy shortly after randomization, however she did not recover from the general anaesthesia which she had and was certified dead at 15:00, [date].
152	She is likely to have lost more than 3000ml of blood. She died after 1hr 30 minutes of admission.
153	Apparently a donor could not be found in time to give her a transfusion since our blood bank is non functional.
154		Patient received the first dose of the trial drug in addition to the routine Oxytocics. She was diagnosed of genital trauma as the cause of her PPH. She was not bleeding after this initial measure and resuscitation was on going with a unit of blood in preparation for surgery. However, she couldn't receive more blood for transfusion before her death.
155	DIC and Eclampsia were also noted have probably contributed to the patients death.	The primary cause of death is looked at as BLEEDING. These other conditions were also noted to have probably contributed.
156	The patient was an unbooked gravida 3 para 2, brought from a TBA delivery home with APH and prolonged labour. Laparotomy revealed extensive uterine rupture and large amount of internal bleeding. She died on the theatre table while resuschitative efforts were still on-going.
157		History of delivery was of expulsion of placenta/blood clots immediately after delivery of dead baby followed by bleeding. Diagnosis: Abruptio placenta, DIC, Upper genital tract laceration. Patient relatives where unavailable, blood could not be procured before patient died.
158	She had abruptio placenta and intrauterine fetal death of twins. Uterus could not contract at surgery. She died at 15:15, before blood could be procured for transfusion, before she could be transferred to intensive care unit.
159	Patient had emergency caesarean section. She then had hysterectomy because of PPH. Patient had hysterectomy about 6 hours after randomisation. Hysterectomy done after randomisation, patient died of bleeding.
160	[Initials + age] PARA 1+2 delivered vaginally in a private clinic to a stillbirth. It was indicated on the referral letter that she had severe pre eclampsia and given Apresoline in the private clinic. Referred to our unit with post partum haemorrhage. Admitted in our unit at midnight in shock, no recordable blood pressure, cold extremities, pre renal failure, gasping breath sounds, atonic uterus.…
161	Patient died at 18H00. Transfusion requested could not be performed. [The limits of a non-operational blood blank]-
162	The mother was referred from another health unit where she had delivered and bled profusely. She only stayed with us for about 40 minutes and died during resuscitation before she was transfused. Confirmed in email from [name] [date] that patient died from hypovolemia. Time of Death 20:00
163	Mother bled profusely postpartum. She had precipitated labor following ingestion of unspecified amount of misoprostol intrapartum. She died on her way to theatre for exploratory laparatomy. She was to be transfused but no blood was available in hospital at that time.
164	The patient died at 19:30hrs of [date], the bleeding stopped after administration of oxytocics and the 1st dose of trial drug but went into cardiopulmonary arrest while awaiting blood transfusion and died despite efforts to resuscitate her. The baby was severely asphyxiated and died shortly after birth.	Patient died from effects of prolonged hypovolaemic shock.
165	This patient delivered at home and was rushed in gasping. All efforts to resuscitate were to no avail. She was certified dead at 12.40 Hours.
166	The patient delivered vaginally a macerated still birth. She continued to bleed despite the interventions. An exploratory laparotomy was done at which she was found to have a ruptured uterus. A sub-total abdominal hysterectomy was done but the patient died during the recovery period in theatre at 07:00 hours
167	This patient continued to bleed despite the management and was to have exploratory laparotomy done. Unfortunately, due to lack of theatre space, she passed on before this could be done and died at approximately 20:40 hours.
168		PPH is an emergency and usually many things are done simultaneously. She died because of severe blood loss/preexisting anaemia and lack of more blood for transfusion.
169		Actually patient delivered at home,came from very farflung area, when we received the patient she was in shock, hypovolemic, bleeding was present and treatment given it stopped, no need for second dose, primary cause was bleeding but the cause of death was acute renal failure.
170	She had uterine atony as well. Delivered in an outside facility, admitted to our site post-partum. She died at 14:15. Reported to have sickle cell anaemia (Hb SS), but this could not be confirmed before she died. Relatives were unable to pay or donate for further blood transfusion.
171		We didnt administer the second dose because she was no more bleeding after the first dose. She died because of the lack of blood transfusion
172	Ruptured uterus was diagnosed during surgery; doctors proceeded to Casarean hysterectomy. she suffered a first arrest during conversion from regional to general anaesthesia. Was resuscitated successfully. I (Dr [name]) was present during randomization; (it was a post-hysterectomy randomization). Haemostasis had been secured before 2nd cardiopulmonary arrest. CPR was performed till she was certifi…	I added a rather lengthy note in the outcome form to explain why the 2nd dose was not indicated. Please see 'notes'. She had since stopped bleeding. The second blood sample was taken during CPR, just before seh was certified dead. A second dose would not have been useful to the patient.
173	She had just recieived about 250ml of blood at the time she had cardiac arrest. Cardiac failure and respiratory failure were not due to any of the treatment. Baby was a fresh still-birth.
174	The mother delivered macerated twins and developed severe post partum heamorrhage. Lab results showed thrombocytopenia before delivery. She received two units of fresh blood. A subtotal hysterectomy was performed but the patient had a cardiac arrest on table. The cause of death was put as severe heamorrhage leading to hypovolaemia and shock. She also showed features of disseminated intravascular …
175	The patient delivered outside in another health unit and presented to us after bleeding heavily. She had a ruptured uterus and a subtotal hysterectomy was performed on her. The patient presented with ruptured uterus and massive heamorrage. A subtotal hysterectomy was performed. She received only one unit of blood because the hospital had an acute shortage of blood this season and that is all we c…
176	Patient died of complications related to haemorrhage but was not bleeding at the time of death.
177		The second dose of the trial drug was not given because there was no further bleeding after administering the first dose. Her clinical status remained poor and subsequently deteriorated due to the pulmonary and renal complications she suffered from. She eventually succumbed to these complications despite resuscitative measures, including mechanical ventilation and admission to ICU.
178		No blood was available with which to transfuse the patient
179	Mother died two hours after admission, still with non clotting blood despite FFP
180		The patient had hysterectomy on account of persistent bleeding, the patient however developed disseminated intravascular coagulopathy (DIC).
181	The patient had an emergency cesarean section performed in another health unit and was referred to Mulago hospital due to continued per vaginal bleeding- PPH. On arrival, she was in critical condition, unconscious with cardiovascuar collapse. Her clothing was all soiled with blood and the had active per vaginal bleeding. There was no obvious signs of free peritoneal fluid. Uterus was at about 22 …
182	Patient was admitted on account of prolonged obstructed labour. A suspicion of uterine rupture was confirmed by surgery. She had caesarean hysterectomy at 19:00 hrs on [date]. Patient died at 05:17 hrs on [date] from shock.
183	Mother admitted post delivery with partial retention of placenta and unrecordable BP
184	No blood in blood bank and too sick and unstable to be referred
185		The patient didn't receive the second dose because the midwife had gone to fetch the blood products and this took some time. Then upon her return, she became busy with an emergency and the patient unfortunately died in the meanwhile. The patient received blood transfusion: she only received a part of a transfusion of packed cell unit. Her death is directly linked to the haemorrhage by disseminate…
186	The patient died at 19:45 having been retaken to theater for a laparotomy indicated for a haemoperitoneum that occurred after the c/s. The cause of death is severe bleeding.
187	This patient had a repair of the cervical tear done but she continued to bleed. She got uterine atony and despite oxytocics, she continued to bleed. An exploratory laparotomy was done at which compression sutures were placed. This did not help and the team proceeded to do a hysterectomy in the same sitting. The patient whoever did not do well postopratively, she got into DIC despite the efforts. …
188	This was referred from another health unit with an impacted shoulder (shoulder dystocia). The fetus was delived upon arrival. The mother however arrived when she was very ill with also features of ruptured uterus. She unfortunately died at 13:40 hours in theater before exploratory laparatomy could be done.
189	In Theatre patient had laparatomy, artery ligation, B-lynch suture and uterine tamponade. Had received 2 units of blood but could not reverse from anaesthesia. We could not get more blood in our facility and as we organised to get blood from other facilities the patient arrested on the table and was confirmed dead at 10.30am.
190	Unbooked pt came to ER with throw fits, she was fully dilated, she had abruptio placente after immediate delivery she started heavily bleed, shifted her in OT, uterine packing done but during packing she couldn't revive and expired unfortunately.
191	This is one of the sore points in our clinical practice in [city]. Following unsupervised home delivery of a set of twins, the placentae of the babies were retained. All efforts to remove them at the facilities she got to were unsuccessful until she got to [hospital], by which time we estimated she would have lost about 2000mls of blood. Under halothane, another attempt at removal was made yieldi…
192	Percreta found invading posterior surface of bladder. Massive bleeding following delivery of placenta. Dr [name] took decision of peripartum hysterectomy
193		She had Caesarean Section for two previous Caesarean sections, twin gestations and severe hypertension. She had postpartum haemorrhage and was quite pale but was never transfused with blood. The patient was not actively bleeding again but was so pale from the previous blood and was actually in shock. She was to be transfused with blood but for one reason or the other this was not done (the attend…
194	After the laparatomy at which the bleeder was tied, the patient did not do well. She went into DIC and finally cardio-pulmonary failure. She then died at 1250 hours on [date].
195	The patient bled again during recovery from anaesthesia. A decision to open her and perform a hysterectomy was taken. The patient was returned to theatre but got a cardiac arrest in the process of intubation. Despite resuscitation she did not recover. She died before a hysterectomy was performed. Time of death was 16.30 hrs
196	Spent a few hours in ICU before she died, I stated that as 0 days. Had placenta accreta. Blood replacement was unavailable and inadequate. Died at 15:20 on [date].
197	The patient was delivered her 10th baby on arrival to the hospital ,she was pale had no ANC she developed massive bleeding blood group and cross matching as done and was treated but unfortunately we loss the patient at 18:00.
198		The woman had uterine rupture with delivery of an asphyxiated baby
199		As patient was operated and referred from private hospital where uterotonics were given to the patient as mentioned on referral slip and on receiving in our hospital uterus was contracted. So we did not give her uterotonics.
200	The patient was a self referral into our unit. She came from a maternity unit where she had been in labour for over 24 hours. She was found to have a ruptured uterus at laparatomy. A subtotal hysterectomy was performed but the patient continued to bleed heavily. She was given blood and plasma expanders. She got a cardiac arrest and did not recover despite resuscitation. A second dose of TXA was n…
201	Patient had massive postpartum haemorrhage and before adequate resuscitation and therapeutic measures could be applied she died. The baby was noted as unhealthy because he was asphyxiated at birth. died 04:20Hrs
202	The Patient died at 04:45, shortly after the randomisation. The patient did not receive blood transfusion only because compatible blood "never appeared" [a very limiting factor in our practice - absence of a functional blood bank ].
203		The patient died at 17;15 hours of [date]. Second dose was not given before hysterectomy since the diagnosis of ruptured uterus was made. The decision to remove the uterus was made immediately at surgery to reduce surgical time. Primary cause of death was profuse bleeding, however after surgery, she never recovered from anaesthesia despite no bleeding .Airway obstruction and metabolic problems co…
204	Planned to deliver vaginally. All management of PPH done including randomisation. Despite all management patient still bleeding.
205	Conservative measures attempted after delivery/onset. Still heavy bleeding when placenta removed so hysterectomy started.
206		The patient came in with head entrapment after coming head of the breeching presenting fetus with resultant INTRAPARTUM FETAL DEATH at 6.00am.
207		[Initials], [age] admission [pack number] admitted on [date] on 18:30 hour as [alphanumeric description] with previous 1 scar with GA of 9 months and labour pains on examination her vitals were B.P:100/60,Pulse 88/min,Pallor ++ & scar nontender.On P/A:FH: 36 wk,L/C,FHS:130/min. She had a poor Bishop ,so C/section was decided. Investigation were done and was shifted for C/S.C/S done at 22:30 hr th…
208		She was randomised at 17H 30 min and the diagnosis of uterine rupture indicating a laparotomy was made soon after. The decision of performing hysterectomy was taken before the 30 minutes necessary for giving the second dose of trial drug has elapsed.
209		Patient was received after PPH with shock is our hospital on 16:00 and expired at 18:00. No POB arranged there was no transfusion.
210	She was found bleeding after C/S & randomised. She died at 20:00 hrs as she was being taken back to theatre for re-laparotomy.
211	The patient was Para 7brought to the hospital pale shock with shoulder dystocia delivered 10 minutes after her arrival and the developed PPH randomized at 06:10 and her death was at 06:25 before any surgical interventions and the out come was fresh stillbirth.
212	Admitted with cord prolapse. Had caesarian section to a fresh stillbirth. While in the recovery developed PPH which was controlled with oxytocin and misoprostol. Developed PPH again at 0900hrs with uterine atony, same intervention initiated, randomized into trial. Noted to be still bleeding by 1015hrs, decision to take her back to theatre for hysterectomy made, transferred to theatre, actively bl…
213		pt is in DIC and renal failure and there was no urine output after delivery.
214	The woman developed disseminated intravascular coagulopathy (DIC) later on at the end of transfusion. She died by 06:26 hour of [date].
215	The patient was having disseminated intravascular coagulopathy due to severe bleeding.
216		The primary cause of death was BLEEDING, although sepsis was also in the picture but was not seen as the primary cause of death.
217	The patient was brought to the hospital fully dilated. She delivered a healthy baby and start to bleed heavily on the theater before laparotomy. The patient was lost , just after the exploration of the lower genital tract at 10:30 on [date].
218	This is an unbooked patient who presented with obstructed labour. She had haemorrhage due to uterine atony and had hysterectomy. She died at about 19:40 pm the same day.
219	The patient was delivered C/S and was dead the time of death was 21:15 the cause was bleeding broad ligament haematoma due to tear in the uterus.
220		Really just 40 minute between her [cardiac] arrest, due mainly to bleeding complications, suddenly she arrested but before that she became irritable, cyanosed and collapsed.
221	Due to continued bleeding, a subtotal hysterectomy was done. The mother was admitted in [hospital] but passed away at 11:45 am due to PPH. The team was not able to secure for her the necessary blood/blood products. This mother had retained placenta and was bleeding profusely. Manual removal was done in theatre but bleeding continued. She was tachycardic at randomization.
222		Primary cause of hemorrhage was uterine atony. Despite all uterotonic measures, uterus failed to contract and bleeding was not stopped and patient was hemodynamically unstable, so hysterectomy was done
223	Patient developed disseminated intravascular coagulopathy shorlty after delivery resulting from sepsis. She ruptured fetal membranes 5 days before presentation. She was immediately explored, had hysterectomy but bleeding did not stop immediately. Another 1000 mls of blood was drained from the peritoneum before she eventually died.
224	Patient died at 00:00hrs in theatre where she had a subtotal hysterectomy for PPH. She developed DIC before surgery, this was preceeded by Eclampsia. A subtotal hysterectomy was performed at 19:50 hrs
225	Exploration revealed ruptured uterus. DIC (disseminated intravascular coagulation) followed and then death as bleeding could not be controlled.	Ruptured uterus found and removed to control bleeding . DIC supervened. Delivery did not take place in our hospital; PPH was diagnosed on arrival while exploring for cause of bleeding. She was then randomized. Bleeding reduced after repairs of cervical tears but not significantly. Hysterectomy was then prepared for and done by 0930hrs same day, [date]. Ruptured uterus found and removed to control…
226	Had cervical tear, was bleeding profusely, taken to OT & tear repaired but continued bleeding. Died in OT while awaiting proceeding to laparotomy.
227		Patient [pack number] who died of bleeding did not receive a blood transfusion because she refused for religeous reasons.
228	Patient collapsed on operation table soon after her cesarean finished. She is re-explored and a broad ligament hematoma is found and patient expired on table.
229	This patient was admitted at ICU for some hours before she died. She died on the same day of delivery	Patient [initials] was a 30 years old woman, gravida 6, para 5 with 5 living children, her LNMP was on [date] and her EDD was on [date]. She was admitted to labour ward at [name] hospital on [date] at 0800hors, she was in labour and had a fully dilated cervix, she delivered at 0815hours of the same day to a baby girl weighing 3.8Kg, APGAR score of 9 at one minute and 10 at 5 minutes. Patient [ini…
230	Bleeding persisted after 2 doses of trial drug, but sub total hysterectomy was done but hemmorhage persisted, had cardiac [arrest] in theatre which was reversed but developed second on the ward and she could not be revived by CPR and died at 1100 HRS	The patient [pack number] was delivered by C -section at 16;00 hrs on [date] developed severe PPH and was given oxytocin , ergometrine and rectal misoprostol but hemorrhage continued hence randomised at 17;00hrs , and second dose at 17;30 hrs but bleeding continued thus a subtotal hysterectomy done by 1800hrs. She was tranfused 1 unit of whole blood but bleeding persisted even on ward even from m…
231	This patient was para IV all by CS. She has placenta anterior which was turned to be accrete. Two hours after CS she developed PPH not responding to treatment and eventually hysterectomy was done. Patient developed irreversible shock and diet 24 hours later by circulatory & respiratory failures.
232	Patient underwent c/section at peripheral hospital and was referred to our hospital in state of shock. After resuscitating the patient, re-open laparotomy was arranged because patient didn't respond to non-surgical interventions and there was worsening hemoperitonium. Per operatively, there was uterine atony and massive hemoperitonium, all uterotonic measures done and transamine given. In the mea…
233	The patient was referred to our unit with a diagnosis of ruptured uterus. She arrived in our unit in a critical condition with severe anaemia and hypovoleamic shock. She had cardiac arrest three times before surgery could start. She was resuscitated with fluids and the blood presssure came up. A subtotal hysterectomy was performed but the patient died while still in theatre when she got another c…
234	Mother transfused with 2 units of blood but she continued to bleed non clotting blood till she passed on.
235	The mother had a cervical tear which was repaired under anaesthesia. Bleeding persisted and an examination under anaesthesia was performed. She was to have an exploratory laparatomy but got a cardiac arrest on table from which she never recovered. Time of death was 05:11 hrs on [date].
236	The mother delivered first twin vaginally. A vacuum extraction was attempted on the second twin but it failed. She had a caesarian section for retained second twin and failed vacuum extraction. She bled a lot after the operation and the uterus remained atonic despite uterotonics. She was reopened and a subtotal hysterectomy was performed. The mother reamined criticall ill and continued to bleed d…
237	Patient collapsed suddenly at 1200 midnight on [date]. There is s/o intraabdominal bleed. CPR of patient done but she could not revive.	This patient after giving first dose and intra uterine temponade settled and she died after 2 days because of intraperitoneal bled which will now come under sec[ondary] pph.
238	Patient had IUFD given first dose but died 4 minutes after as she continued to bleed.
239	This patient was rushed into the hospital with abruptio Placentae and developed disseminated intravascular coagulopathy.
240		Following randomisation, patient continued to bleed and was moved to theatre for repair of cervical laceration. When this failed to control bleeding, a decision for hysterectomy was taken by the Consultant, who performed the procedure.
241	Patient died of haemorrhagic shock.	Patient died at 22:12hrs on the [date]. She was not bleeding actively after PPH was managed, but she was in shock and on resuscitation and being prepared to be taken for operation but unfortunately she deteriorated and died before that. There was also no blood in the blood bank.
242	The patient was delivered vaginally and developed massive bleeding the admitted to ICU and developed renal failure and was arrested on the session of the dialysis on [date] at 17:00 .ie the primary cause of death was primary PPH	[Initials] [age], delivered on [date] developed PPH, the estimated loss of blood was 3000 ml due to tear in the cervix. Homeostasis was secured but the patient became anuric and admitted to the ICU for 8 days. Dialysis on day 2 of the ICU admission. On the 3rd session the patient arrested during the session on [date]. The relatives refused autopsy, so the Primary cause of death is massive vaginal…
243	Patient was a booked patient with history of PIH (Pregnancy Induced Hypertension). She was in labour in a maternity home until she was fully dilated before she came with IUFD. She later delivered here and developed over whelming DIC. Patient was attended to immediately with crystalloid and oxytocic agent and antishock garment. Blood was immediately crossmatched for fresh frozen plasma and fresh b…
244	Primary cause of haemorrhage is ruptured uterus due to obstructed labour. Patient was in moribund condition and eventually died before recovery from anaesthesia. Patient presented with ruptured uterus due to obstructed labour. Hysterectomy was done at 12:00 after failed attempt to repair (severely damaged). Patient died at 13:15.
245	Pt delivered at home she was multipara heavily bleed at home and came late in er already in hypovolumeic shock and compromised but not bleeding p/v prophylatically uterine temponade done but pt remains tachycardiac and hypotensive so crash team called and patient shifted to icu during which she started bleeding heavily p/v so randomize despite of all measures died soon after randomisation and giv…
246	She was an obese patient who was given prophylatic subcutaneous high molecular weight Heparin after the Caesarean section.
247	The patient died at 18:05 on the [date] of Pulmonary embolism following a severe dyspnea that she presented at 10 o'clock.
248		The time of death of entrant [pack number] was 08:00am on [date]. No postmortem was carried out. Since she recovered from her PPH but had a sudden cardiac arrest during recovering from anaesthesia with inability to maintain oxygen saturation, we suspected it to be a case of pulmonary embolism. The anaesthetist ruled out any anaesthetic problem. It is however, only a strong suspicion as no postmor…
249	Died of post-op complications: sepsis, anemia and pulmonary embolism.
250		We diagnose patient is in DIC due to continuously bleeding without clotting.
251	Patient delivered through caesarean section in the hospital, she went into primary PPH 7 hours after delivery due to RPOC's
